# Supplementary material for: The Dipeptide Gly-Pro (GP), Derived from Hibiscus sabdariffa, Exhibits Potent Antifibrotic Effects by Regulating the TGF-β1-ATF4-Serine/Glycine Biosynthesis Pathway
Source: Int J Mol Sci. 2023 Sep 3;24(17):13616. doi: 10.3390/ijms241713616 (PMC10487435; doi:10.3390/ijms241713616)
Supplement: Supplementary file 1 [file ijms-24-13616-s001.zip]

Archive with 1 entries (1 files):
- ijms-2550780-supplementary.pdf
